# Supplementary material for: Vitamin D-deficient mice have more invasive urinary tract infection
Source: PLoS One. 2017 Jul 27;12(7):e0180810. doi: 10.1371/journal.pone.0180810 (PMC5531565; doi:10.1371/journal.pone.0180810)
Supplement: S1 File — This file contains all scripts (CellProfiler v2.1.1 and MATLAB2016a) and data necessary to reproduce the information shown in Fig 3. (ZIP) [file pone.0180810.s001.zip]

Archive with 347 entries (341 files):
- vitaminD_eColi_reproducibleResearchArchive/
- vitaminD_eColi_reproducibleResearchArchive/.DS_Store
- __MACOSX/
- __MACOSX/vitaminD_eColi_reproducibleResearchArchive/
- __MACOSX/vitaminD_eColi_reproducibleResearchArchive/._.DS_Store
- vitaminD_eColi_reproducibleResearchArchive/Eccentricity_anova1_v3_2016.csv
- vitaminD_eColi_reproducibleResearchArchive/EccentricityPlot_v5_2016_wStars.png
- vitaminD_eColi_reproducibleResearchArchive/EccentricityPlot_v6_2016_wPvals.png
- vitaminD_eColi_reproducibleResearchArchive/Filipodia Pipeline.cpproj
- vitaminD_eColi_reproducibleResearchArchive/Results2016/
- vitaminD_eColi_reproducibleResearchArchive/Results2016/A_10_c0_seg.tif
- vitaminD_eColi_reproducibleResearchArchive/Results2016/A_10_c2_seg.tif
- vitaminD_eColi_reproducibleResearchArchive/Results2016/A_11_c0_seg.tif
- vitaminD_eColi_reproducibleResearchArchive/Results2016/A_11_c2_seg.tif
- vitaminD_eColi_reproducibleResearchArchive/Results2016/A_12_c0_seg.tif
- vitaminD_eColi_reproducibleResearchArchive/Results2016/A_12_c2_seg.tif
- vitaminD_eColi_reproducibleResearchArchive/Results2016/A_13_c0_seg.tif
- vitaminD_eColi_reproducibleResearchArchive/Results2016/A_13_c2_seg.tif
- vitaminD_eColi_reproducibleResearchArchive/Results2016/A_14_c0_seg.tif
- vitaminD_eColi_reproducibleResearchArchive/Results2016/A_14_c2_seg.tif
- vitaminD_eColi_reproducibleResearchArchive/Results2016/A_15_c0_seg.tif
- vitaminD_eColi_reproducibleResearchArchive/Results2016/A_15_c2_seg.tif
- vitaminD_eColi_reproducibleResearchArchive/Results2016/A_16_c0_seg.tif
- vitaminD_eColi_reproducibleResearchArchive/Results2016/A_16_c2_seg.tif
- vitaminD_eColi_reproducibleResearchArchive/Results2016/A_17_c0_seg.tif
- vitaminD_eColi_reproducibleResearchArchive/Results2016/A_17_c2_seg.tif
- vitaminD_eColi_reproducibleResearchArchive/Results2016/A_18_c0_seg.tif
- vitaminD_eColi_reproducibleResearchArchive/Results2016/A_18_c2_seg.tif
- vitaminD_eColi_reproducibleResearchArchive/Results2016/A_19_c0_seg.tif
- vitaminD_eColi_reproducibleResearchArchive/Results2016/A_19_c2_seg.tif
- vitaminD_eColi_reproducibleResearchArchive/Results2016/A_1_c0_seg.tif
- vitaminD_eColi_reproducibleResearchArchive/Results2016/A_1_c2_seg.tif
- vitaminD_eColi_reproducibleResearchArchive/Results2016/A_20_c0_seg.tif
- vitaminD_eColi_reproducibleResearchArchive/Results2016/A_20_c2_seg.tif
- vitaminD_eColi_reproducibleResearchArchive/Results2016/A_21_c0_seg.tif
- vitaminD_eColi_reproducibleResearchArchive/Results2016/A_21_c2_seg.tif
- vitaminD_eColi_reproducibleResearchArchive/Results2016/A_22_c0_seg.tif
- vitaminD_eColi_reproducibleResearchArchive/Results2016/A_22_c2_seg.tif
- vitaminD_eColi_reproducibleResearchArchive/Results2016/A_23_c0_seg.tif
- vitaminD_eColi_reproducibleResearchArchive/Results2016/A_23_c2_seg.tif
- vitaminD_eColi_reproducibleResearchArchive/Results2016/A_24_c0_seg.tif
- vitaminD_eColi_reproducibleResearchArchive/Results2016/A_24_c2_seg.tif
- vitaminD_eColi_reproducibleResearchArchive/Results2016/A_25_c0_seg.tif
- vitaminD_eColi_reproducibleResearchArchive/Results2016/A_25_c2_seg.tif
- vitaminD_eColi_reproducibleResearchArchive/Results2016/A_26_c0_seg.tif
- vitaminD_eColi_reproducibleResearchArchive/Results2016/A_26_c2_seg.tif
- vitaminD_eColi_reproducibleResearchArchive/Results2016/A_27_c0_seg.tif
- vitaminD_eColi_reproducibleResearchArchive/Results2016/A_27_c2_seg.tif
- vitaminD_eColi_reproducibleResearchArchive/Results2016/A_28_c0_seg.tif
- vitaminD_eColi_reproducibleResearchArchive/Results2016/A_28_c2_seg.tif
- vitaminD_eColi_reproducibleResearchArchive/Results2016/A_29_c0_seg.tif
- vitaminD_eColi_reproducibleResearchArchive/Results2016/A_29_c2_seg.tif
- vitaminD_eColi_reproducibleResearchArchive/Results2016/A_2_c0_seg.tif
- vitaminD_eColi_reproducibleResearchArchive/Results2016/A_2_c2_seg.tif
- vitaminD_eColi_reproducibleResearchArchive/Results2016/A_30_c0_seg.tif
- vitaminD_eColi_reproducibleResearchArchive/Results2016/A_30_c2_seg.tif
- vitaminD_eColi_reproducibleResearchArchive/Results2016/A_31_c0_seg.tif
- vitaminD_eColi_reproducibleResearchArchive/Results2016/A_31_c2_seg.tif
- vitaminD_eColi_reproducibleResearchArchive/Results2016/A_32_c0_seg.tif
- vitaminD_eColi_reproducibleResearchArchive/Results2016/A_32_c2_seg.tif
- vitaminD_eColi_reproducibleResearchArchive/Results2016/A_33_c0_seg.tif
- vitaminD_eColi_reproducibleResearchArchive/Results2016/A_33_c2_seg.tif
- vitaminD_eColi_reproducibleResearchArchive/Results2016/A_34_c0_seg.tif
- vitaminD_eColi_reproducibleResearchArchive/Results2016/A_34_c2_seg.tif
- vitaminD_eColi_reproducibleResearchArchive/Results2016/A_35_c0_seg.tif
- vitaminD_eColi_reproducibleResearchArchive/Results2016/A_35_c2_seg.tif
- vitaminD_eColi_reproducibleResearchArchive/Results2016/A_36_c0_seg.tif
- vitaminD_eColi_reproducibleResearchArchive/Results2016/A_36_c2_seg.tif
- vitaminD_eColi_reproducibleResearchArchive/Results2016/A_37_c0_seg.tif
- vitaminD_eColi_reproducibleResearchArchive/Results2016/A_37_c2_seg.tif
- vitaminD_eColi_reproducibleResearchArchive/Results2016/A_38_c0_seg.tif
- vitaminD_eColi_reproducibleResearchArchive/Results2016/A_38_c2_seg.tif
- vitaminD_eColi_reproducibleResearchArchive/Results2016/A_39_c0_seg.tif
- vitaminD_eColi_reproducibleResearchArchive/Results2016/A_39_c2_seg.tif
- vitaminD_eColi_reproducibleResearchArchive/Results2016/A_3_c0_seg.tif
- vitaminD_eColi_reproducibleResearchArchive/Results2016/A_3_c2_seg.tif
- vitaminD_eColi_reproducibleResearchArchive/Results2016/A_40_c0_seg.tif
- vitaminD_eColi_reproducibleResearchArchive/Results2016/A_40_c2_seg.tif
- vitaminD_eColi_reproducibleResearchArchive/Results2016/A_4_c0_seg.tif
- vitaminD_eColi_reproducibleResearchArchive/Results2016/A_4_c2_seg.tif
- vitaminD_eColi_reproducibleResearchArchive/Results2016/A_5_c0_seg.tif
- vitaminD_eColi_reproducibleResearchArchive/Results2016/A_5_c2_seg.tif
- vitaminD_eColi_reproducibleResearchArchive/Results2016/A_6_c0_seg.tif
- vitaminD_eColi_reproducibleResearchArchive/Results2016/A_6_c2_seg.tif
- vitaminD_eColi_reproducibleResearchArchive/Results2016/A_7_c0_seg.tif
- vitaminD_eColi_reproducibleResearchArchive/Results2016/A_7_c2_seg.tif
- vitaminD_eColi_reproducibleResearchArchive/Results2016/A_8_c0_seg.tif
- vitaminD_eColi_reproducibleResearchArchive/Results2016/A_8_c2_seg.tif
- vitaminD_eColi_reproducibleResearchArchive/Results2016/A_9_c0_seg.tif
- vitaminD_eColi_reproducibleResearchArchive/Results2016/A_9_c2_seg.tif
- vitaminD_eColi_reproducibleResearchArchive/Results2016/B_10_c0_seg.tif
- vitaminD_eColi_reproducibleResearchArchive/Results2016/B_10_c2_seg.tif
- vitaminD_eColi_reproducibleResearchArchive/Results2016/B_11_c0_seg.tif
- vitaminD_eColi_reproducibleResearchArchive/Results2016/B_11_c2_seg.tif
- vitaminD_eColi_reproducibleResearchArchive/Results2016/B_12_c0_seg.tif
- vitaminD_eColi_reproducibleResearchArchive/Results2016/B_12_c2_seg.tif
- vitaminD_eColi_reproducibleResearchArchive/Results2016/B_13_c0_seg.tif
- vitaminD_eColi_reproducibleResearchArchive/Results2016/B_13_c2_seg.tif
- vitaminD_eColi_reproducibleResearchArchive/Results2016/B_14_c0_seg.tif
- vitaminD_eColi_reproducibleResearchArchive/Results2016/B_14_c2_seg.tif
- vitaminD_eColi_reproducibleResearchArchive/Results2016/B_15_c0_seg.tif
- vitaminD_eColi_reproducibleResearchArchive/Results2016/B_15_c2_seg.tif
- vitaminD_eColi_reproducibleResearchArchive/Results2016/B_16_c0_seg.tif
- vitaminD_eColi_reproducibleResearchArchive/Results2016/B_16_c2_seg.tif
- vitaminD_eColi_reproducibleResearchArchive/Results2016/B_17_c0_seg.tif
- vitaminD_eColi_reproducibleResearchArchive/Results2016/B_17_c2_seg.tif
- vitaminD_eColi_reproducibleResearchArchive/Results2016/B_18_c0_seg.tif
- vitaminD_eColi_reproducibleResearchArchive/Results2016/B_18_c2_seg.tif
- vitaminD_eColi_reproducibleResearchArchive/Results2016/B_19_c0_seg.tif
- vitaminD_eColi_reproducibleResearchArchive/Results2016/B_19_c2_seg.tif
- vitaminD_eColi_reproducibleResearchArchive/Results2016/B_1_c0_seg.tif
- vitaminD_eColi_reproducibleResearchArchive/Results2016/B_1_c2_seg.tif
- vitaminD_eColi_reproducibleResearchArchive/Results2016/B_20_c0_seg.tif
- vitaminD_eColi_reproducibleResearchArchive/Results2016/B_20_c2_seg.tif
- vitaminD_eColi_reproducibleResearchArchive/Results2016/B_21_c0_seg.tif
- vitaminD_eColi_reproducibleResearchArchive/Results2016/B_21_c2_seg.tif
- vitaminD_eColi_reproducibleResearchArchive/Results2016/B_22_c0_seg.tif
- vitaminD_eColi_reproducibleResearchArchive/Results2016/B_22_c2_seg.tif
- vitaminD_eColi_reproducibleResearchArchive/Results2016/B_23_c0_seg.tif
- vitaminD_eColi_reproducibleResearchArchive/Results2016/B_23_c2_seg.tif
- vitaminD_eColi_reproducibleResearchArchive/Results2016/B_24_c0_seg.tif
- vitaminD_eColi_reproducibleResearchArchive/Results2016/B_24_c2_seg.tif
- vitaminD_eColi_reproducibleResearchArchive/Results2016/B_25_c0_seg.tif
- vitaminD_eColi_reproducibleResearchArchive/Results2016/B_25_c2_seg.tif
- vitaminD_eColi_reproducibleResearchArchive/Results2016/B_26_c0_seg.tif
- vitaminD_eColi_reproducibleResearchArchive/Results2016/B_26_c2_seg.tif
- vitaminD_eColi_reproducibleResearchArchive/Results2016/B_27_c0_seg.tif
- vitaminD_eColi_reproducibleResearchArchive/Results2016/B_27_c2_seg.tif
- vitaminD_eColi_reproducibleResearchArchive/Results2016/B_28_c0_seg.tif
- vitaminD_eColi_reproducibleResearchArchive/Results2016/B_28_c2_seg.tif
- vitaminD_eColi_reproducibleResearchArchive/Results2016/B_29_c0_seg.tif
- vitaminD_eColi_reproducibleResearchArchive/Results2016/B_29_c2_seg.tif
- vitaminD_eColi_reproducibleResearchArchive/Results2016/B_2_c0_seg.tif
- vitaminD_eColi_reproducibleResearchArchive/Results2016/B_2_c2_seg.tif
- vitaminD_eColi_reproducibleResearchArchive/Results2016/B_30_c0_seg.tif
- vitaminD_eColi_reproducibleResearchArchive/Results2016/B_30_c2_seg.tif
- vitaminD_eColi_reproducibleResearchArchive/Results2016/B_31_c0_seg.tif
- vitaminD_eColi_reproducibleResearchArchive/Results2016/B_31_c2_seg.tif
- vitaminD_eColi_reproducibleResearchArchive/Results2016/B_32_c0_seg.tif
- vitaminD_eColi_reproducibleResearchArchive/Results2016/B_32_c2_seg.tif
- vitaminD_eColi_reproducibleResearchArchive/Results2016/B_33_c0_seg.tif
- vitaminD_eColi_reproducibleResearchArchive/Results2016/B_33_c2_seg.tif
- vitaminD_eColi_reproducibleResearchArchive/Results2016/B_34_c0_seg.tif
- vitaminD_eColi_reproducibleResearchArchive/Results2016/B_34_c2_seg.tif
- vitaminD_eColi_reproducibleResearchArchive/Results2016/B_35_c0_seg.tif
- vitaminD_eColi_reproducibleResearchArchive/Results2016/B_35_c2_seg.tif
- vitaminD_eColi_reproducibleResearchArchive/Results2016/B_36_c0_seg.tif
- vitaminD_eColi_reproducibleResearchArchive/Results2016/B_36_c2_seg.tif
- vitaminD_eColi_reproducibleResearchArchive/Results2016/B_37_c0_seg.tif
- vitaminD_eColi_reproducibleResearchArchive/Results2016/B_37_c2_seg.tif
- vitaminD_eColi_reproducibleResearchArchive/Results2016/B_38_c0_seg.tif
- vitaminD_eColi_reproducibleResearchArchive/Results2016/B_38_c2_seg.tif
- vitaminD_eColi_reproducibleResearchArchive/Results2016/B_39_c0_seg.tif
- vitaminD_eColi_reproducibleResearchArchive/Results2016/B_39_c2_seg.tif
- vitaminD_eColi_reproducibleResearchArchive/Results2016/B_3_c0_seg.tif
- vitaminD_eColi_reproducibleResearchArchive/Results2016/B_3_c2_seg.tif
- vitaminD_eColi_reproducibleResearchArchive/Results2016/B_40_c0_seg.tif
- vitaminD_eColi_reproducibleResearchArchive/Results2016/B_40_c2_seg.tif
- vitaminD_eColi_reproducibleResearchArchive/Results2016/B_4_c0_seg.tif
- vitaminD_eColi_reproducibleResearchArchive/Results2016/B_4_c2_seg.tif
- vitaminD_eColi_reproducibleResearchArchive/Results2016/B_5_c0_seg.tif
- vitaminD_eColi_reproducibleResearchArchive/Results2016/B_5_c2_seg.tif
- vitaminD_eColi_reproducibleResearchArchive/Results2016/B_6_c0_seg.tif
- vitaminD_eColi_reproducibleResearchArchive/Results2016/B_6_c2_seg.tif
- vitaminD_eColi_reproducibleResearchArchive/Results2016/B_7_c0_seg.tif
- vitaminD_eColi_reproducibleResearchArchive/Results2016/B_7_c2_seg.tif
- vitaminD_eColi_reproducibleResearchArchive/Results2016/B_8_c0_seg.tif
- vitaminD_eColi_reproducibleResearchArchive/Results2016/B_8_c2_seg.tif
- vitaminD_eColi_reproducibleResearchArchive/Results2016/B_9_c0_seg.tif
- vitaminD_eColi_reproducibleResearchArchive/Results2016/B_9_c2_seg.tif
- vitaminD_eColi_reproducibleResearchArchive/Results2016/C_10_c0_seg.tif
- vitaminD_eColi_reproducibleResearchArchive/Results2016/C_10_c2_seg.tif
- vitaminD_eColi_reproducibleResearchArchive/Results2016/C_11_c0_seg.tif
- vitaminD_eColi_reproducibleResearchArchive/Results2016/C_11_c2_seg.tif
- vitaminD_eColi_reproducibleResearchArchive/Results2016/C_12_c0_seg.tif
- vitaminD_eColi_reproducibleResearchArchive/Results2016/C_12_c2_seg.tif
- vitaminD_eColi_reproducibleResearchArchive/Results2016/C_13_c0_seg.tif
- vitaminD_eColi_reproducibleResearchArchive/Results2016/C_13_c2_seg.tif
- vitaminD_eColi_reproducibleResearchArchive/Results2016/C_14_c0_seg.tif
- vitaminD_eColi_reproducibleResearchArchive/Results2016/C_14_c2_seg.tif
- vitaminD_eColi_reproducibleResearchArchive/Results2016/C_15_c0_seg.tif
- vitaminD_eColi_reproducibleResearchArchive/Results2016/C_15_c2_seg.tif
- vitaminD_eColi_reproducibleResearchArchive/Results2016/C_16_c0_seg.tif
- vitaminD_eColi_reproducibleResearchArchive/Results2016/C_16_c2_seg.tif
- vitaminD_eColi_reproducibleResearchArchive/Results2016/C_17_c0_seg.tif
- vitaminD_eColi_reproducibleResearchArchive/Results2016/C_17_c2_seg.tif
- vitaminD_eColi_reproducibleResearchArchive/Results2016/C_18_c0_seg.tif
- vitaminD_eColi_reproducibleResearchArchive/Results2016/C_18_c2_seg.tif
- vitaminD_eColi_reproducibleResearchArchive/Results2016/C_19_c0_seg.tif
- vitaminD_eColi_reproducibleResearchArchive/Results2016/C_19_c2_seg.tif
- vitaminD_eColi_reproducibleResearchArchive/Results2016/C_1_c0_seg.tif
- vitaminD_eColi_reproducibleResearchArchive/Results2016/C_1_c2_seg.tif
- vitaminD_eColi_reproducibleResearchArchive/Results2016/C_20_c0_seg.tif
- vitaminD_eColi_reproducibleResearchArchive/Results2016/C_20_c2_seg.tif
- vitaminD_eColi_reproducibleResearchArchive/Results2016/C_21_c0_seg.tif
- vitaminD_eColi_reproducibleResearchArchive/Results2016/C_21_c2_seg.tif
- vitaminD_eColi_reproducibleResearchArchive/Results2016/C_22_c0_seg.tif
- vitaminD_eColi_reproducibleResearchArchive/Results2016/C_22_c2_seg.tif
- vitaminD_eColi_reproducibleResearchArchive/Results2016/C_23_c0_seg.tif
- vitaminD_eColi_reproducibleResearchArchive/Results2016/C_23_c2_seg.tif
- vitaminD_eColi_reproducibleResearchArchive/Results2016/C_24_c0_seg.tif
- vitaminD_eColi_reproducibleResearchArchive/Results2016/C_24_c2_seg.tif
- vitaminD_eColi_reproducibleResearchArchive/Results2016/C_25_c0_seg.tif
- vitaminD_eColi_reproducibleResearchArchive/Results2016/C_25_c2_seg.tif
- vitaminD_eColi_reproducibleResearchArchive/Results2016/C_26_c0_seg.tif
- vitaminD_eColi_reproducibleResearchArchive/Results2016/C_26_c2_seg.tif
- vitaminD_eColi_reproducibleResearchArchive/Results2016/C_27_c0_seg.tif
- vitaminD_eColi_reproducibleResearchArchive/Results2016/C_27_c2_seg.tif
- vitaminD_eColi_reproducibleResearchArchive/Results2016/C_28_c0_seg.tif
- vitaminD_eColi_reproducibleResearchArchive/Results2016/C_28_c2_seg.tif
- vitaminD_eColi_reproducibleResearchArchive/Results2016/C_29_c0_seg.tif
- vitaminD_eColi_reproducibleResearchArchive/Results2016/C_29_c2_seg.tif
- vitaminD_eColi_reproducibleResearchArchive/Results2016/C_2_c0_seg.tif
- vitaminD_eColi_reproducibleResearchArchive/Results2016/C_2_c2_seg.tif
- vitaminD_eColi_reproducibleResearchArchive/Results2016/C_30_c0_seg.tif
- vitaminD_eColi_reproducibleResearchArchive/Results2016/C_30_c2_seg.tif
- vitaminD_eColi_reproducibleResearchArchive/Results2016/C_31_c0_seg.tif
- vitaminD_eColi_reproducibleResearchArchive/Results2016/C_31_c2_seg.tif
- vitaminD_eColi_reproducibleResearchArchive/Results2016/C_32_c0_seg.tif
- vitaminD_eColi_reproducibleResearchArchive/Results2016/C_32_c2_seg.tif
- vitaminD_eColi_reproducibleResearchArchive/Results2016/C_33_c0_seg.tif
- vitaminD_eColi_reproducibleResearchArchive/Results2016/C_33_c2_seg.tif
- vitaminD_eColi_reproducibleResearchArchive/Results2016/C_34_c0_seg.tif
- vitaminD_eColi_reproducibleResearchArchive/Results2016/C_34_c2_seg.tif
- vitaminD_eColi_reproducibleResearchArchive/Results2016/C_35_c0_seg.tif
- vitaminD_eColi_reproducibleResearchArchive/Results2016/C_35_c2_seg.tif
- vitaminD_eColi_reproducibleResearchArchive/Results2016/C_36_c0_seg.tif
- vitaminD_eColi_reproducibleResearchArchive/Results2016/C_36_c2_seg.tif
- vitaminD_eColi_reproducibleResearchArchive/Results2016/C_37_c0_seg.tif
- vitaminD_eColi_reproducibleResearchArchive/Results2016/C_37_c2_seg.tif
- vitaminD_eColi_reproducibleResearchArchive/Results2016/C_38_c0_seg.tif
- vitaminD_eColi_reproducibleResearchArchive/Results2016/C_38_c2_seg.tif
- vitaminD_eColi_reproducibleResearchArchive/Results2016/C_39_c0_seg.tif
- vitaminD_eColi_reproducibleResearchArchive/Results2016/C_39_c2_seg.tif
- vitaminD_eColi_reproducibleResearchArchive/Results2016/C_3_c0_seg.tif
- vitaminD_eColi_reproducibleResearchArchive/Results2016/C_3_c2_seg.tif
- vitaminD_eColi_reproducibleResearchArchive/Results2016/C_40_c0_seg.tif
- vitaminD_eColi_reproducibleResearchArchive/Results2016/C_40_c2_seg.tif
- vitaminD_eColi_reproducibleResearchArchive/Results2016/C_4_c0_seg.tif
- vitaminD_eColi_reproducibleResearchArchive/Results2016/C_4_c2_seg.tif
- vitaminD_eColi_reproducibleResearchArchive/Results2016/C_5_c0_seg.tif
- vitaminD_eColi_reproducibleResearchArchive/Results2016/C_5_c2_seg.tif
- vitaminD_eColi_reproducibleResearchArchive/Results2016/C_6_c0_seg.tif
- vitaminD_eColi_reproducibleResearchArchive/Results2016/C_6_c2_seg.tif
- vitaminD_eColi_reproducibleResearchArchive/Results2016/C_7_c0_seg.tif
- vitaminD_eColi_reproducibleResearchArchive/Results2016/C_7_c2_seg.tif
- vitaminD_eColi_reproducibleResearchArchive/Results2016/C_8_c0_seg.tif
- vitaminD_eColi_reproducibleResearchArchive/Results2016/C_8_c2_seg.tif
- vitaminD_eColi_reproducibleResearchArchive/Results2016/C_9_c0_seg.tif
- vitaminD_eColi_reproducibleResearchArchive/Results2016/C_9_c2_seg.tif
- vitaminD_eColi_reproducibleResearchArchive/Results2016/D_10_c0_seg.tif
- vitaminD_eColi_reproducibleResearchArchive/Results2016/D_10_c2_seg.tif
- vitaminD_eColi_reproducibleResearchArchive/Results2016/D_11_c0_seg.tif
- vitaminD_eColi_reproducibleResearchArchive/Results2016/D_11_c2_seg.tif
- vitaminD_eColi_reproducibleResearchArchive/Results2016/D_12_c0_seg.tif
- vitaminD_eColi_reproducibleResearchArchive/Results2016/D_12_c2_seg.tif
- vitaminD_eColi_reproducibleResearchArchive/Results2016/D_13_c0_seg.tif
- vitaminD_eColi_reproducibleResearchArchive/Results2016/D_13_c2_seg.tif
- vitaminD_eColi_reproducibleResearchArchive/Results2016/D_14_c0_seg.tif
- vitaminD_eColi_reproducibleResearchArchive/Results2016/D_14_c2_seg.tif
- vitaminD_eColi_reproducibleResearchArchive/Results2016/D_15_c0_seg.tif
- vitaminD_eColi_reproducibleResearchArchive/Results2016/D_15_c2_seg.tif
- vitaminD_eColi_reproducibleResearchArchive/Results2016/D_16_c0_seg.tif
- vitaminD_eColi_reproducibleResearchArchive/Results2016/D_16_c2_seg.tif
- vitaminD_eColi_reproducibleResearchArchive/Results2016/D_17_c0_seg.tif
- vitaminD_eColi_reproducibleResearchArchive/Results2016/D_17_c2_seg.tif
- vitaminD_eColi_reproducibleResearchArchive/Results2016/D_18_c0_seg.tif
- vitaminD_eColi_reproducibleResearchArchive/Results2016/D_18_c2_seg.tif
- vitaminD_eColi_reproducibleResearchArchive/Results2016/D_19_c0_seg.tif
- vitaminD_eColi_reproducibleResearchArchive/Results2016/D_19_c2_seg.tif
- vitaminD_eColi_reproducibleResearchArchive/Results2016/D_1_c0_seg.tif
- vitaminD_eColi_reproducibleResearchArchive/Results2016/D_1_c2_seg.tif
- vitaminD_eColi_reproducibleResearchArchive/Results2016/D_20_c0_seg.tif
- vitaminD_eColi_reproducibleResearchArchive/Results2016/D_20_c2_seg.tif
- vitaminD_eColi_reproducibleResearchArchive/Results2016/D_21_c0_seg.tif
- vitaminD_eColi_reproducibleResearchArchive/Results2016/D_21_c2_seg.tif
- vitaminD_eColi_reproducibleResearchArchive/Results2016/D_22_c0_seg.tif
- vitaminD_eColi_reproducibleResearchArchive/Results2016/D_22_c2_seg.tif
- vitaminD_eColi_reproducibleResearchArchive/Results2016/D_23_c0_seg.tif
- vitaminD_eColi_reproducibleResearchArchive/Results2016/D_23_c2_seg.tif
- vitaminD_eColi_reproducibleResearchArchive/Results2016/D_24_c0_seg.tif
- vitaminD_eColi_reproducibleResearchArchive/Results2016/D_24_c2_seg.tif
- vitaminD_eColi_reproducibleResearchArchive/Results2016/D_25_c0_seg.tif
- vitaminD_eColi_reproducibleResearchArchive/Results2016/D_25_c2_seg.tif
- vitaminD_eColi_reproducibleResearchArchive/Results2016/D_26_c0_seg.tif
- vitaminD_eColi_reproducibleResearchArchive/Results2016/D_26_c2_seg.tif
- vitaminD_eColi_reproducibleResearchArchive/Results2016/D_27_c0_seg.tif
- vitaminD_eColi_reproducibleResearchArchive/Results2016/D_27_c2_seg.tif
- vitaminD_eColi_reproducibleResearchArchive/Results2016/D_28_c0_seg.tif
- vitaminD_eColi_reproducibleResearchArchive/Results2016/D_28_c2_seg.tif
- vitaminD_eColi_reproducibleResearchArchive/Results2016/D_29_c0_seg.tif
- vitaminD_eColi_reproducibleResearchArchive/Results2016/D_29_c2_seg.tif
- vitaminD_eColi_reproducibleResearchArchive/Results2016/D_2_c0_seg.tif
- vitaminD_eColi_reproducibleResearchArchive/Results2016/D_2_c2_seg.tif
- vitaminD_eColi_reproducibleResearchArchive/Results2016/D_30_c0_seg.tif
- vitaminD_eColi_reproducibleResearchArchive/Results2016/D_30_c2_seg.tif
- vitaminD_eColi_reproducibleResearchArchive/Results2016/D_31_c0_seg.tif
- vitaminD_eColi_reproducibleResearchArchive/Results2016/D_31_c2_seg.tif
- vitaminD_eColi_reproducibleResearchArchive/Results2016/D_32_c0_seg.tif
- vitaminD_eColi_reproducibleResearchArchive/Results2016/D_32_c2_seg.tif
[truncated: 47 more entries]
