# Supplementary material for: Vitamin D-deficient mice have more invasive urinary tract infection
Source: PLoS One. 2017 Jul 27;12(7):e0180810. doi: 10.1371/journal.pone.0180810 (PMC5531565; doi:10.1371/journal.pone.0180810)
Supplement: S1 File — This file contains all scripts (CellProfiler v2.1.1 and MATLAB2016a) and data necessary to reproduce the information shown in Fig 3. (ZIP) [file pone.0180810.s001.zip › vitaminD_eColi_reproducibleResearchArchive/Eccentricity_anova1_v3_2016.csv]

EXP 1	EXP 2	Lower confidence interval	Estimate	Upper confidence interval	p-value
1	2	0.062102	0.096798	0.13149	3.7723e-09
1	3	-0.001002	0.032862	0.066726	0.060979
1	4	-0.027645	0.0056618	0.038969	0.97213
2	3	-0.10014	-0.063935	-0.027727	3.3906e-05
2	4	-0.12682	-0.091136	-0.055448	4.0768e-09
3	4	-0.06208	-0.0272	0.0076794	0.18664
